# Supplementary material for: Human Supplementation with AM3, Spermidine, and Hesperidin Enhances Immune Function, Decreases Biological Age, and Improves Oxidative–Inflammatory State: A Randomized Controlled Trial
Source: Antioxidants (Basel). 2024 Nov 14;13(11):1391. doi: 10.3390/antiox13111391 (PMC11591374; doi:10.3390/antiox13111391)
Supplement: Supplementary file 1 [file antioxidants-13-01391-s001.zip]

Archive with 2 entries (2 files):
- CONSORT-2010-Checklist.pdf
- Supplementary material.pdf
